# Supplementary material for: Complex Conformational Dynamics of the Heart Failure-Associated Pre-miRNA-377 Hairpin Revealed by Single-Molecule Optical Tweezers
Source: Int J Mol Sci. 2021 Aug 20;22(16):9008. doi: 10.3390/ijms22169008 (PMC8396532; doi:10.3390/ijms22169008)
Supplement: Supplementary file 1 [file ijms-22-09008-s001.zip]

Archive with 1 entries (1 files):
- ijms-1290337-supplementary.pdf
